# Supplementary material for: Vaccination status and self-reported side effects after SARS-CoV-2 vaccination in relation to psychological and clinical variables in patients with multiple sclerosis
Source: Sci Rep. 2024 May 28;14:12248. doi: 10.1038/s41598-024-62541-x (PMC11133397; doi:10.1038/s41598-024-62541-x)
Supplement: Supplementary file 1 — Supplementary Table 1. [file 41598_2024_62541_MOESM1_ESM.xlsx]

## Sheet: Table_S1
Supplemental Table S1. Association between clinical, sociodemographic, and psychologic data as well as willingness to receive recommended vaccinations with the occurrence of adverse events after SARS-CoV-2 vaccination in patients with multiple sclerosis.
	Parameter		Sex (ref. male)			Age (in years)			Education (in years)			Willingness to receive recommended vaccinations			HADS-A borderline (ref. normal)			HADS-A abnormal (ref. normal)			HADS-D borderline (ref. normal)			HADS-D abnormal (ref. normal)			Disease duration (in years)			Disease course (SPMS) (ref. CIS/RRMS)			Disease course (PPMS) (ref. CIS/RRMS)			EDSS score			Medical care (ref. inpatient)			Use of DMT			Comorbidity (ref. no)			Prior infection with SARS-CoV-2 (ref. no infection)
No.	Side effect	Vaccination	OR	95% conf. interv.	p-value	OR	95% conf. interv.	p-value	OR	95% conf. interv.	p-value	OR	95% conf. interv.	p-value	OR	95% conf. interv.	p-value	OR	95% conf. interv.	p-value	OR	95% conf. interv.	p-value	OR	95% conf. interv.	p-value	OR	95% conf. interv.	p-value	OR	95% conf. interv.	p-value	OR	95% conf. interv.	p-value	OR	95% conf. interv.	p-value	OR	95% conf. interv.	p-value	OR	95% conf. interv.	p-value	OR	95% conf. interv.	p-value	OR	95% conf. interv.
1	Chest pain	1.		convergence failure1		1.006	0.897-1.128	0.917	1.898	0.730-4.933	0.189	0.248	0.015-4.074	0.329		convergence failure1		2.625	0.159-43.234	0.500		convergence failure1		5.238	0.315-87.077	0.248	1.129	0.980-1.299	0.092		convergence failure1			convergence failure1		1.118	0.601-2.079	0.726	0.158	0.010-2.624	0.198		convergence failure1			convergence failure1			convergence failure1
		2.		convergence failure1		0.973	0.870-1.089	0.639	1.136	0.378-3.416	0.821	0.231	0.014-3.813	0.306	2.200	0.134-36.195	0.581		convergence failure1			convergence failure1			convergence failure1		0.855	0.628-1.163	0.318	2.684	0.164-43.997	0.489		convergence failure1		0.955	0.506-1.801	0.886		convergence failure1		0.252	0.015-4.148	0.335	0.406	0.025-6.633	0.527		convergence failure1
		3.		convergence failure1		0.785	0.518-1.189	0.253	0.660	0.076-5.744	0.706		convergence failure1			convergence failure1		1.000	0.000-Inf.	1.000		convergence failure1			convergence failure1		0.854	0.555-1.314	0.472		convergence failure1			convergence failure1			convergence failure1			convergence failure1			convergence failure1			convergence failure1			convergence failure1
2	Fatigue	1.	1.412	0.605-3.293	0.425	0.969	0.939-1.000	0.049	1.013	0.737-1.392	0.939	0.494	0.207-1.178	0.112	0.686	0.230-2.045	0.499	2.333	0.936-5.818	0.069	0.805	0.250-2.600	0.718	0.850	0.262-2.758	0.787	0.986	0.942-1.031	0.528	0.629	0.237-1.669	0.351	1.571	0.378-6.539	0.534	0.996	0.840-1.180	0.960	2.986	0.663-13.441	0.154	0.635	0.263-1.533	0.313	2.489	0.896-6.915	0.080	1.134	0.224-5.729
		2.	2.162	0.822-5.691	0.118	0.970	0.939-1.002	0.067	1.010	0.725-1.408	0.952	0.610	0.240-1.549	0.298	1.571	0.579-4.262	0.375	1.913	0.695-5.267	0.209	1.382	0.450-4.238	0.572	1.105	0.332-3.682	0.871	0.944	0.894-0.997	0.038	0.260	0.074-0.918	0.036	1.560	0.363-6.699	0.550	0.830	0.687-1.002	0.052	2.900	0.640-13.139	0.167	0.445	0.183-1.083	0.074	1.931	0.732-5.096	0.184	2.000	0.349-11.457
		3.	1.786	0.166-19.246	0.633	0.924	0.844-1.011	0.085	1.592	0.765-3.314	0.214	0.714	0.099-5.178	0.739	0.900	0.064-12.583	0.938	1.125	0.078-16.307	0.931	4.667	0.223-97.497	0.321		convergence failure1		0.971	0.871-1.082	0.597		convergence failure1			convergence failure1		0.478	0.235-0.970	0.041		convergence failure1			convergence failure1		1.786	0.166-19.246	0.633		convergence failure1
3	Fever/ chills	1.	0.354	0.076-1.641	0.184	0.971	0.914-1.032	0.348	1.293	0.733-2.283	0.375	0.620	0.115-3.348	0.578	1.477	0.237-9.218	0.676	1.763	0.281-11.063	0.545	0.964	0.107-8.656	0.974	1.010	0.112-9.086	0.993	1.025	0.946-1.111	0.543	1.097	0.204-5.890	0.914		convergence failure1		0.925	0.656-1.305	0.657	0.985	0.113-8.580	0.989	0.645	0.120-3.480	0.610	0.951	0.178-5.089	0.953		convergence failure1
		2.	6.000	0.757-47.568	0.090	0.923	0.876-0.973	0.003	0.997	0.617-1.612	0.991	1.338	0.280-6.394	0.715	0.922	0.224-3.792	0.910	1.087	0.262-4.503	0.909	0.979	0.198-4.831	0.979	0.489	0.059-4.053	0.508	0.893	0.806-0.989	0.031		convergence failure1		0.948	0.109-8.255	0.961	0.681	0.496-0.937	0.018	2.154	0.266-17.449	0.472	0.258	0.080-0.834	0.024	0.443	0.140-1.404	0.167	2.217	0.239-20.549
		3.		convergence failure1		0.965	0.858-1.086	0.555	1.409	0.516-3.849	0.503	0.353	0.019-6.569	0.485		convergence failure1			convergence failure1		16.000	0.518-493.995	0.113		convergence failure1		1.006	0.859-1.179	0.940		convergence failure1			convergence failure1		0.716	0.325-1.578	0.407		convergence failure1			convergence failure1		0.278	0.015-5.273	0.394		convergence failure1
4	Heart palpitations	1.	1.500	0.152-14.769	0.728	1.017	0.935-1.106	0.694	2.188	1.081-4.426	0.029	0.242	0.033-1.787	0.164	4.541	0.399-51.648	0.223	2.625	0.159-43.234	0.500		convergence failure1		1.714	0.170-17.287	0.648	1.110	1.004-1.226	0.041		convergence failure1			convergence failure1		1.064	0.686-1.651	0.782	0.482	0.048-4.841	0.535	0.786	0.079-7.801	0.837		convergence failure1			convergence failure1
		2.	1.840	0.200-16.923	0.590	0.976	0.908-1.049	0.511	1.213	0.611-2.407	0.581	0.949	0.102-8.824	0.963	2.235	0.302-16.537	0.431	1.267	0.111-14.494	0.849		convergence failure1			convergence failure1		0.949	0.836-1.076	0.414		convergence failure1		3.094	0.308-31.065	0.337	0.944	0.628-1.417	0.780		convergence failure1		0.158	0.025-0.992	0.049		convergence failure1			convergence failure1
		3.	0.278	0.015-5.273	0.394	0.998	0.894-1.114	0.970	5.558	0.892-34.636	0.066		convergence failure1			convergence failure1			convergence failure1		16.000	0.518-493.995	0.113		convergence failure1		1.139	0.951-1.364	0.158		convergence failure1			convergence failure1		0.829	0.404-1.703	0.610		convergence failure1			convergence failure1		0.278	0.015-5.273	0.394		convergence failure1
5	Headache	1.	1.842	0.576-5.892	0.303	0.976	0.938-1.015	0.220	1.190	0.810-1.750	0.376	0.458	0.158-1.328	0.150	2.394	0.719-7.966	0.155	2.926	0.870-9.842	0.083	0.315	0.039-2.522	0.276	1.094	0.286-4.180	0.896	0.978	0.921-1.039	0.465	0.823	0.252-2.686	0.747	0.846	0.099-7.231	0.879	1.019	0.820-1.267	0.863	1.355	0.290-6.326	0.699	0.650	0.214-1.970	0.446	3.373	0.743-15.303	0.115	1.007	0.119-8.554
		2.	10.282	1.334-79.280	0.025	0.954	0.917-0.992	0.020	0.950	0.634-1.425	0.804	0.943	0.290-3.068	0.923	1.097	0.346-3.479	0.875	1.007	0.291-3.489	0.991	0.572	0.121-2.701	0.481	0.286	0.036-2.291	0.238	0.917	0.852-0.988	0.023	0.273	0.060-1.244	0.093	0.632	0.074-5.391	0.675	0.849	0.679-1.061	0.150	3.627	0.460-28.577	0.221	0.417	0.150-1.155	0.092	0.731	0.270-1.976	0.537	1.326	0.147-11.977
		3.		convergence failure1		0.907	0.795-1.034	0.144	1.176	0.469-2.952	0.729	0.750	0.057-9.871	0.827		convergence failure1			convergence failure1		16.000	0.518-493.995	0.113		convergence failure1		0.946	0.806-1.111	0.500		convergence failure1			convergence failure1		0.663	0.330-1.333	0.249		convergence failure1			convergence failure1		0.588	0.044-7.914	0.689		convergence failure1
6	Shortness of breath	1.	0.491	0.030-8.000	0.617	0.863	0.726-1.025	0.093	0.776	0.210-2.872	0.704		convergence failure1			convergence failure1			convergence failure1		5.000	0.301-82.996	0.262		convergence failure1		0.844	0.608-1.171	0.309		convergence failure1			convergence failure1		1.750	0.734-4.173	0.207		convergence failure1			convergence failure1			convergence failure1			convergence failure1
		2.		convergence failure1		0.994	0.906-1.091	0.899	0.374	0.110-1.270	0.115	0.467	0.041-5.330	0.540		convergence failure1		5.310	0.464-60.813	0.180	2.525	0.218-29.200	0.458		convergence failure1		0.948	0.806-1.116	0.522	1.329	0.117-15.084	0.819		convergence failure1		1.196	0.707-2.025	0.505		convergence failure1			convergence failure1			convergence failure1			convergence failure1
		3.	1.000	0.000-Inf.	1.000	1.000	0.000-Inf.	1.000	1.000	0.000-Inf.	1.000	1.000	0.000-Inf.	1.000	1.000	0.000-Inf.	1.000	1.000	0.000-Inf.	1.000	1.000	0.000-Inf.	1.000	1.000	0.000-Inf.	1.000	1.000	0.000-Inf.	1.000	1.000	0.000-Inf.	1.000	1.000	0.000-Inf.	1.000	1.000	0.000-Inf.	1.000	1.000	0.000-Inf.	1.000	1.000	0.000-Inf.	1.000	1.000	0.000-Inf.	1.000	1.000	0.000-Inf.
7	Muscle/ joint pain	1.	2.310	0.737-7.239	0.151	0.969	0.934-1.006	0.100	1.050	0.721-1.530	0.799	0.448	0.165-1.221	0.117	2.026	0.633-6.488	0.234	3.566	1.175-10.819	0.025	0.291	0.036-2.320	0.244	1.422	0.423-4.781	0.569	0.957	0.900-1.017	0.157	0.898	0.304-2.650	0.846	0.719	0.085-6.085	0.762	0.939	0.764-1.154	0.549	1.649	0.357-7.606	0.521	0.614	0.219-1.725	0.355	1.725	0.547-5.438	0.352	3.778	0.868-16.439
		2.	5.357	1.198-23.955	0.028	0.954	0.918-0.991	0.015	1.044	0.717-1.519	0.823	1.599	0.439-5.816	0.476	1.533	0.501-4.692	0.454	1.840	0.595-5.695	0.290	1.060	0.276-4.070	0.933	1.122	0.291-4.330	0.867	0.915	0.852-0.984	0.016	0.116	0.015-0.901	0.039	1.263	0.243-6.567	0.781	0.737	0.583-0.932	0.011	4.083	0.521-32.025	0.181	0.380	0.143-1.010	0.052	0.538	0.211-1.369	0.193	6.632	1.247-35.278
		3.		convergence failure1		0.889	0.768-1.029	0.115	1.176	0.469-2.952	0.729	0.750	0.057-9.871	0.827		convergence failure1		6.667	0.437-101.732	0.172	16.000	0.518-493.995	0.113		convergence failure1		0.933	0.786-1.107	0.424		convergence failure1			convergence failure1		0.325	0.079-1.333	0.119		convergence failure1			convergence failure1		0.111	0.008-1.547	0.102		convergence failure1
8	Injection site reaction	1.	2.434	0.989-5.990	0.053	0.985	0.956-1.014	0.308	1.312	0.975-1.766	0.073	1.066	0.42-2.706	0.892	0.760	0.290-1.992	0.577	1.510	0.614-3.718	0.370	2.158	0.812-5.730	0.123	1.517	0.532-4.326	0.436	1.010	0.969-1.053	0.639	0.514	0.196-1.351	0.177	0.750	0.150-3.742	0.726	0.976	0.828-1.151	0.775	1.407	0.446-4.436	0.560	0.735	0.307-1.759	0.490	1.769	0.713-4.388	0.219	1.833	0.435-7.725
		2.	2.518	0.964-6.575	0.059	0.989	0.959-1.020	0.485	1.273	0.935-1.734	0.126	1.142	0.423-3.081	0.793	0.580	0.211-1.598	0.292	1.009	0.389-2.612	0.986	1.391	0.485-3.993	0.539	1.159	0.381-3.530	0.795	0.973	0.929-1.020	0.261	0.682	0.268-1.736	0.423	0.891	0.174-4.571	0.890	0.961	0.809-1.143	0.655	2.003	0.555-7.226	0.288	0.431	0.182-1.024	0.057	0.983	0.425-2.274	0.968	1.766	0.309-10.081
		3.	0.188	0.025-1.414	0.104	0.922	0.842-1.010	0.080	2.637	1.059-6.566	0.037	0.714	0.099-5.178	0.739	4.500	0.491-41.248	0.183	1.125	0.078-16.307	0.931	3.250	0.163-64.614	0.440	3.250	0.163-64.614	0.440	0.980	0.881-1.090	0.707		convergence failure1			convergence failure1		0.774	0.485-1.235	0.283		convergence failure1		1.333	0.119-14.901	0.815	0.533	0.070-4.038	0.543		convergence failure1
9	Dizziness	1.	1.515	0.295-7.766	0.619	0.990	0.935-1.048	0.728	0.949	0.517-1.744	0.867	0.230	0.054-0.975	0.046		convergence failure1			convergence failure1			convergence failure1		5.944	1.363-25.934	0.018	0.940	0.847-1.043	0.247		convergence failure1			convergence failure1		0.898	0.648-1.245	0.518	1.158	0.136-9.874	0.893	0.417	0.094-1.839	0.248		convergence failure1		2.625	0.287-23.996
		2.		convergence failure1		0.978	0.926-1.032	0.417	0.684	0.349-1.342	0.270	0.822	0.162-4.179	0.813	1.471	0.235-9.209	0.680	3.704	0.778-17.629	0.100		convergence failure1		2.853	0.650-12.515	0.165	0.897	0.795-1.012	0.076	0.361	0.043-3.033	0.348	1.714	0.187-15.720	0.634	0.821	0.591-1.139	0.237		convergence failure1		0.107	0.025-0.456	0.003	3.475	0.422-28.644	0.247		convergence failure1
		3.		convergence failure1		0.933	0.773-1.126	0.469	2.131	0.585-7.764	0.251		convergence failure1		1.000	0.000-Inf.	1.000		convergence failure1			convergence failure1		1.000	0.000-Inf.	1.000	1.048	0.851-1.291	0.660		convergence failure1			convergence failure1		0.608	0.170-2.175	0.444		convergence failure1			convergence failure1			convergence failure1			convergence failure1
10	Malaise	1.	1.347	0.343-5.294	0.670	0.988	0.941-1.038	0.637	1.315	0.828-2.086	0.246	0.413	0.113-1.504	0.180	4.020	0.909-17.767	0.067	2.733	0.523-14.290	0.233		convergence failure1		2.033	0.494-8.362	0.326	1.020	0.955-1.090	0.555	0.255	0.032-2.057	0.200		convergence failure1		0.918	0.695-1.213	0.546	1.692	0.206-13.885	0.624	1.200	0.247-5.832	0.821	1.775	0.369-8.551	0.474	1.800	0.204-15.851
		2.	2.132	0.442-10.271	0.345	0.976	0.929-1.026	0.345	1.182	0.730-1.914	0.498	0.380	0.103-1.399	0.146	1.327	0.299-5.885	0.709	1.564	0.350-6.984	0.558	0.594	0.070-5.016	0.632	1.319	0.259-6.730	0.739	0.952	0.874-1.036	0.252	0.245	0.030-1.979	0.187		convergence failure1		0.843	0.628-1.130	0.253	1.765	0.215-14.514	0.597	0.274	0.078-0.966	0.044	4.433	0.550-35.723	0.162	2.700	0.287-25.389
		3.		convergence failure1		1.061	0.894-1.259	0.497		convergence failure1			convergence failure1			convergence failure1		1.000	0.000-Inf.	1.000		convergence failure1			convergence failure1			convergence failure1			convergence failure1			convergence failure1		1.063	0.409-2.768	0.900		convergence failure1			convergence failure1			convergence failure1			convergence failure1
11	Other adverse effects	1.		convergence failure1		0.968	0.907-1.033	0.324	1.010	0.513-1.990	0.976	1.280	0.144-11.344	0.825	0.719	0.072-7.143	0.778	1.763	0.281-11.063	0.545		convergence failure1		2.675	0.459-15.599	0.274	0.916	0.800-1.048	0.201		convergence failure1			convergence failure1		0.632	0.385-1.037	0.070		convergence failure1		1.331	0.150-11.784	0.797	1.947	0.221-17.138	0.548		convergence failure1
		2.		convergence failure1		0.995	0.917-1.078	0.894	0.955	0.405-2.251	0.917		convergence failure1		2.200	0.134-36.195	0.581	5.310	0.464-60.813	0.180		convergence failure1		1.754	0.173-17.776	0.634	0.941	0.813-1.089	0.415		convergence failure1			convergence failure1		0.929	0.589-1.465	0.751		convergence failure1		0.769	0.077-7.660	0.823		convergence failure1			convergence failure1
		3.		convergence failure1		0.933	0.773-1.126	0.469	2.131	0.585-7.764	0.251		convergence failure1		1.000	0.000-Inf.	1.000		convergence failure1			convergence failure1		1.000	0.000-Inf.	1.000	1.048	0.851-1.291	0.660		convergence failure1			convergence failure1		0.608	0.170-2.175	0.444		convergence failure1			convergence failure1			convergence failure1			convergence failure1
12	Side effects total		2.939	1.491-5.793	0.002	0.957	0.932-0.983	0.002	1.297	0.989-1.700	0.060	0.485	0.218-1.080	0.077	1.130	0.529-2.412	0.753	2.146	0.927-4.969	0.075	0.678	0.274-1.675	0.400	1.273	0.503-3.220	0.610	0.976	0.942-1.011	0.175	0.336	0.159-0.709	0.004	0.431	0.115-1.616	0.212	0.827	0.718-0.954	0.009	1.901	0.772-4.682	0.162	0.991	0.465-2.112	0.981	0.856	0.429-1.707	0.659	1.850	0.447-7.665
Binary logistic regression was used to determine ORs and significance values.
The results related to the first SARS-CoV-2 vaccination are based on 163 patients. For the second SARS-CoV-2 vaccination, data from 151 patients were analyzed, and for the third SARS-CoV-2 vaccination, data from 25 patients were analyzed.
The dependent variable was the self-reported vaccination side effect and the independent variable was the respective clinical or sociodemographic data.
CIS = clinically isolated syndrome
conf. interv. = confidence interval
DMT = disease-modifying therapy approved for the treatment of multiple sclerosis
EDSS = Expanded Disability Status Scale
HADS-A = subscale of anxiety of the Hospital Anxiety and Depression Scale
HADS-D = subscale of depression of the Hospital Anxiety and Depression Scale
MS = multiple sclerosis
OR = odds ratio
PPMS = primary progressive multiple sclerosis
ref. = reference
RRMS = relapsing-remitting multiple sclerosis
SARS-CoV-2 = severe acute respiratory syndrome coronavirus 2
SPMS = secondary progressive multiple sclerosis
1 inflated estimates result due to quasi-complete separation caused by sparsity in the observed data
[truncated: 1 more columns]
